# Supplementary material for: Effect of Bacterial Extracellular Polymeric Substances from Enterobacter spp. on Rice Growth under Abiotic Stress and Transcriptomic Analysis
Source: Microorganisms. 2024 Jun 16;12(6):1212. doi: 10.3390/microorganisms12061212 (PMC11205796; doi:10.3390/microorganisms12061212)
Supplement: Supplementary file 1 [file microorganisms-12-01212-s001.zip]

Archive with 2 entries (2 files):
- Suplementary Figures.pdf
- Suplementary Tables.pdf
